# Supplementary material for: Dietary restriction reveals sex-specific expression of the mTOR pathway genes in Japanese quails
Source: Sci Rep. 2024 Apr 9;14:8314. doi: 10.1038/s41598-024-58487-9 (PMC11004124; doi:10.1038/s41598-024-58487-9)
Supplement: Supplementary file 1 — Supplementary Information 1. [file 41598_2024_58487_MOESM1_ESM.zip]

Archive with 5 entries (4 files):
- DR_FMexpression_SD/
- DR_FMexpression_SD/bodymass.xlsx
- DR_FMexpression_SD/gene_expression_efficiency_based_calculated.xlsx
- DR_FMexpression_SD/README_file_for_body_mass.txt
- DR_FMexpression_SD/README_file_for_gene_expression.txt
