# Supplementary material for: Dietary restriction reveals sex-specific expression of the mTOR pathway genes in Japanese quails
Source: Sci Rep. 2024 Apr 9;14:8314. doi: 10.1038/s41598-024-58487-9 (PMC11004124; doi:10.1038/s41598-024-58487-9)
Supplement: Supplementary file 1 — Supplementary Information 1. [file 41598_2024_58487_MOESM1_ESM.zip › DR_FMexpression_SD/bodymass.xlsx]

## Sheet: Sheet1
birdID	sex	week	block	treatment	body_mass
1	Male	Initial	1	DR30	241
2	Male	Initial	1	ADL	251
5	Male	Initial	1	DR40	231.8
6	Male	Initial	1	DR20	250.1
9	Male	Initial	2	DR40	225.5
11	Male	Initial	2	ADL	235.6
12	Male	Initial	2	DR30	230
16	Male	Initial	2	DR20	239.3
19	Male	Initial	5	DR40	234.9
20	Male	Initial	5	DR30	244.1
22	Male	Initial	3	DR30	222.7
23	Male	Initial	3	DR40	240.9
25	Male	Initial	3	ADL	234.7
28	Male	Initial	3	DR20	236.3
30	Male	Initial	4	ADL	243.5
31	Male	Initial	4	DR20	231.7
33	Male	Initial	4	DR40	246.1
34	Male	Initial	4	DR30	263.8
39	Male	Initial	5	DR20	217.5
40	Male	Initial	5	ADL	188.5
41	Male	Initial	8	DR40	238.1
43	Male	Initial	8	ADL	246.1
46	Male	Initial	6	DR40	238.9
47	Male	Initial	6	DR30	249.4
49	Male	Initial	6	ADL	234
51	Male	Initial	6	DR20	251.7
54	Male	Initial	7	DR20	224.5
56	Male	Initial	7	ADL	285.7
59	Male	Initial	7	DR30	255.2
60	Male	Initial	7	DR40	217.8
62	Male	Initial	8	DR30	256.5
63	Male	Initial	8	DR20	234.3
1	Male	Week 1	1	DR30	223.1
2	Male	Week 1	1	ADL	265
5	Male	Week 1	1	DR40	211.2
6	Male	Week 1	1	DR20	234.6
9	Male	Week 1	2	DR40	200.9
11	Male	Week 1	2	ADL	237.2
12	Male	Week 1	2	DR30	208
16	Male	Week 1	2	DR20	223.9
19	Male	Week 1	5	DR40	217.2
20	Male	Week 1	5	DR30	227.3
22	Male	Week 1	3	DR30	213.3
23	Male	Week 1	3	DR40	223.3
25	Male	Week 1	3	ADL	240.5
28	Male	Week 1	3	DR20	232
30	Male	Week 1	4	ADL	250.2
31	Male	Week 1	4	DR20	228.1
33	Male	Week 1	4	DR40	225.7
34	Male	Week 1	4	DR30	252.7
39	Male	Week 1	5	DR20	205.7
40	Male	Week 1	5	ADL	214.7
41	Male	Week 1	8	DR40	213.4
43	Male	Week 1	8	ADL	237.7
46	Male	Week 1	6	DR40	219.6
47	Male	Week 1	6	DR30	241.6
49	Male	Week 1	6	ADL	238.3
51	Male	Week 1	6	DR20	243.2
54	Male	Week 1	7	DR20	212.4
56	Male	Week 1	7	ADL	239.8
59	Male	Week 1	7	DR30	201.2
60	Male	Week 1	7	DR40	236.9
62	Male	Week 1	8	DR30	243.2
63	Male	Week 1	8	DR20	219.3
1	Male	Week 2	1	DR30	209.8
2	Male	Week 2	1	ADL	261.8
5	Male	Week 2	1	DR40	195.3
6	Male	Week 2	1	DR20	229
9	Male	Week 2	2	DR40	196.3
11	Male	Week 2	2	ADL	240
12	Male	Week 2	2	DR30	198.3
16	Male	Week 2	2	DR20	224.6
19	Male	Week 2	5	DR40	214
20	Male	Week 2	5	DR30	226.1
22	Male	Week 2	3	DR30	216.2
23	Male	Week 2	3	DR40	208.8
25	Male	Week 2	3	ADL	236.5
28	Male	Week 2	3	DR20	234.7
30	Male	Week 2	4	ADL	250.7
31	Male	Week 2	4	DR20	227.3
33	Male	Week 2	4	DR40	218.1
34	Male	Week 2	4	DR30	250.9
39	Male	Week 2	5	DR20	199.3
40	Male	Week 2	5	ADL	207.1
41	Male	Week 2	8	DR40	207.7
43	Male	Week 2	8	ADL	235.9
46	Male	Week 2	6	DR40	210.6
47	Male	Week 2	6	DR30	238.7
49	Male	Week 2	6	ADL	241.1
51	Male	Week 2	6	DR20	241.8
54	Male	Week 2	7	DR20	220.8
56	Male	Week 2	7	ADL	247.3
59	Male	Week 2	7	DR30	215
60	Male	Week 2	7	DR40	216.3
62	Male	Week 2	8	DR30	245.3
63	Male	Week 2	8	DR20	212.4
3	Female	Initial	1	DR20	297.7
4	Female	Initial	1	DR30	279.3
7	Female	Initial	1	ADL	286.3
8	Female	Initial	1	DR40	284.3
10	Female	Initial	2	DR40	283.2
13	Female	Initial	2	DR20	317.2
14	Female	Initial	2	DR30	290.6
15	Female	Initial	2	ADL	277.3
17	Female	Initial	5	DR20	251.2
18	Female	Initial	5	ADL	286.9
21	Female	Initial	3	DR20	247.8
24	Female	Initial	3	DR30	257.6
26	Female	Initial	3	DR40	274.9
27	Female	Initial	3	ADL	304.5
29	Female	Initial	4	ADL	281.8
32	Female	Initial	4	DR20	257
35	Female	Initial	4	DR30	285.2
36	Female	Initial	4	DR40	253.8
37	Female	Initial	5	DR30	247.5
38	Female	Initial	5	DR40	247.4
42	Female	Initial	8	DR30	274.1
44	Female	Initial	8	ADL	246.9
45	Female	Initial	6	DR20	302.6
48	Female	Initial	6	DR40	244.3
50	Female	Initial	6	ADL	294.2
52	Female	Initial	6	DR30	294.5
53	Female	Initial	7	ADL	287.2
55	Female	Initial	7	DR30	233.7
57	Female	Initial	7	DR40	282.1
58	Female	Initial	7	DR20	281.5
61	Female	Initial	8	DR20	282.5
64	Female	Initial	8	DR40	276.1
3	Female	Week 1	1	DR20	272.9
4	Female	Week 1	1	DR30	271.4
7	Female	Week 1	1	ADL	300.6
8	Female	Week 1	1	DR40	254.9
10	Female	Week 1	2	DR40	232
13	Female	Week 1	2	DR20	248.1
14	Female	Week 1	2	DR30	252.8
15	Female	Week 1	2	ADL	275.5
17	Female	Week 1	5	DR20	242.9
18	Female	Week 1	5	ADL	295.6
21	Female	Week 1	3	DR20	231.3
24	Female	Week 1	3	DR30	226.9
26	Female	Week 1	3	DR40	222
27	Female	Week 1	3	ADL	321.6
29	Female	Week 1	4	ADL	283.1
32	Female	Week 1	4	DR20	244.4
35	Female	Week 1	4	DR30	263.8
36	Female	Week 1	4	DR40	219.8
37	Female	Week 1	5	DR30	226.8
38	Female	Week 1	5	DR40	216.5
42	Female	Week 1	8	DR30	236.4
44	Female	Week 1	8	ADL	268.9
45	Female	Week 1	6	DR20	263.9
48	Female	Week 1	6	DR40	208.8
50	Female	Week 1	6	ADL	299.6
52	Female	Week 1	6	DR30	246.6
53	Female	Week 1	7	ADL	291.8
55	Female	Week 1	7	DR30	229.6
57	Female	Week 1	7	DR40	257.1
58	Female	Week 1	7	DR20	275.1
61	Female	Week 1	8	DR20	253.4
64	Female	Week 1	8	DR40	226.9
3	Female	Week 2	1	DR20	277.1
4	Female	Week 2	1	DR30	249.2
7	Female	Week 2	1	ADL	304
8	Female	Week 2	1	DR40	242.5
10	Female	Week 2	2	DR40	220.2
13	Female	Week 2	2	DR20	238.8
14	Female	Week 2	2	DR30	252.4
15	Female	Week 2	2	ADL	281.8
17	Female	Week 2	5	DR20	219.7
18	Female	Week 2	5	ADL	295.8
21	Female	Week 2	3	DR20	233.8
24	Female	Week 2	3	DR30	217.8
26	Female	Week 2	3	DR40	204.4
27	Female	Week 2	3	ADL	314
29	Female	Week 2	4	ADL	264.7
32	Female	Week 2	4	DR20	221.4
35	Female	Week 2	4	DR30	244.8
36	Female	Week 2	4	DR40	202.5
37	Female	Week 2	5	DR30	219.7
38	Female	Week 2	5	DR40	214.5
42	Female	Week 2	8	DR30	209.4
44	Female	Week 2	8	ADL	279.5
45	Female	Week 2	6	DR20	256.9
48	Female	Week 2	6	DR40	204.9
50	Female	Week 2	6	ADL	297.4
52	Female	Week 2	6	DR30	236.8
53	Female	Week 2	7	ADL	276.6
55	Female	Week 2	7	DR30	226.7
57	Female	Week 2	7	DR40	236.8
58	Female	Week 2	7	DR20	272.6
61	Female	Week 2	8	DR20	251.6
64	Female	Week 2	8	DR40	219.9
