# Supplementary material for: Dietary restriction reveals sex-specific expression of the mTOR pathway genes in Japanese quails
Source: Sci Rep. 2024 Apr 9;14:8314. doi: 10.1038/s41598-024-58487-9 (PMC11004124; doi:10.1038/s41598-024-58487-9)
Supplement: Supplementary file 1 — Supplementary Information 1. [file 41598_2024_58487_MOESM1_ESM.zip › DR_FMexpression_SD/gene_expression_efficiency_based_calculated.xlsx]

## Sheet: Sheet1
birdID	treat	sex	block	mTOR	RPS6K1	ATG9A	IGF1	IGF1R	GHR
1	DR30	Male	1	1.50942	2.78416	1.19699	1.05717	2.17579	3.95855
2	ADL	Male	1	1.60486	0	0	3.70856	2.16652	2.15646
5	DR40	Male	1	1.45031	1.96675	1.05714	0.996821	0.143908	2.5007
6	DR20	Male	1	1.72807	2.33295	1.52955	2.11256	2.50766	0.899437
9	DR40	Male	2	2.05941	1.52032	1.75873	2.09275	0.00258801	3.95426
11	ADL	Male	2	2.99393	1.0301	1.16159	2.75563	3.64808	3.63278
12	DR30	Male	2	2.18836	3.89498	1.98141	2.70131	2.93289	3.79644
16	DR20	Male	2	1.39522	4.34298	1.79684	2.06215	2.18649	4.08894
19	DR40	Male	5	0.314012	1.48383	1.36742	1.62361	1.62428	3.21456
20	DR30	Male	5	1.1781	2.99155	2.82786	2.21026	1.60943	4.02405
22	DR30	Male	3	1.80392	3.24071	2.47133	1.64506	1.94659	2.97197
23	DR40	Male	3	1.50862	2.16192	2.12778	0.452621	0.891466	3.25275
25	ADL	Male	3	2.205	0.91052	0.743785	3.32931	2.53716	2.27749
28	DR20	Male	3	1.66171	3.95827	2.04412	2.5025	2.77355	4.04657
30	ADL	Male	4	2.31645	1.13234	1.97274	4.10691	3.0623	2.40874
31	DR20	Male	4	1.26682	2.66476	1.70169	0	2.11947	2.38472
33	DR40	Male	4	0.822959	1.88301	2.40019	0.129619	1.62635	4.07695
34	DR30	Male	4	1.48925	4.05947	2.35059	2.44123	2.85593	2.61916
39	DR20	Male	5	0.793577	1.99782	1.91497	1.65157	0.7728	1.38228
40	ADL	Male	5	1.38052	0.00139963	0.623905	3.18762	1.86061	1.44814
41	DR40	Male	8	1.20495	2.23954	2.54207	1.64886	1.13511	3.61223
43	ADL	Male	8	3.12852	0.142572	1.50483	4.60221	1.81912	2.3816
46	DR40	Male	6	1.00778	2.30616	1.02356	0.102746	-2.88658e-15	2.39824
47	DR30	Male	6	0.737451	2.17745	2.093	0.295739	1.37175	2.44715
49	ADL	Male	6	2.21866	1.4372	1.24866	3.62171	2.74411	2.89132
51	DR20	Male	6	1.756	3.0231	1.54926	1.17887	2.6649	2.21746
54	DR20	Male	7	1.17361	2.82595	1.75765	0.96447	1.23563	2.18253
56	ADL	Male	7	1.9681	0.16397	0.961143	3.97469	1.2896	1.97149
59	DR30	Male	7	1.12393	1.45429	2.27317	1.9526	1.00817	3.31058
60	DR40	Male	7	1.37357	4.80328	2.20169	1.03598	2.42648	3.63104
62	DR30	Male	8	1.17053	3.19559	1.95705	2.97577	2.27766	3.07221
63	DR20	Male	8	1.93315	2.84891	1.58368	3.25201	0.392458	1.78474
3	DR20	Female	1	0.948692	2.08805	1.22728	4.36206	1.85599	5.18576
4	DR30	Female	1	1.54894	2.3777	1.12091	0.497069	1.81677	3.63969
7	ADL	Female	1	3.37811	1.37097	0.84817	6.397	2.88004	2.97477
8	DR40	Female	1	0	2.7148	1.70582	3.49845	1.67242	3.64718
10	DR40	Female	2	1.3279	1.62999	1.2578	3.80629	1.43906	3.557
13	DR20	Female	2	2.39953	2.68338	0.558235	4.33593	1.92009	2.41754
14	DR30	Female	2	0.744769	2.73881	2.15918	2.39296	2.09074	4.24794
15	ADL	Female	2	3.1899	1.25831	0.765431	7.19575	0.673425	2.41635
17	DR20	Female	5	1.54351	1.45475	0.73887	3.81754	1.02127	2.33731
18	ADL	Female	5	2.84402	1.02803	0.325325	3.11956	1.54645	0.46939
21	DR20	Female	3	2.77143	2.46844	1.48514	2.85757	1.9806	3.42446
24	DR30	Female	3	2.76181	2.83572	1.39312	2.81257	2.3284	3.92113
26	DR40	Female	3	0.590839	2.28376	1.13876	3.51177	1.90191	4.60913
27	ADL	Female	3	3.99679	1.83458	0.423341	5.2121	1.95538	1.7775
29	ADL	Female	4	3.49793	1.48009	0.718254	5.5569	1.96571	2.18644
32	DR20	Female	4	2.11114	1.57641	0.636041	1.6928	1.1526	0
35	DR30	Female	4	1.52679	2.73277	1.02992	4.08686	1.6888	3.36135
36	DR40	Female	4	1.02248	2.25844	1.45831	2.24967	1.82163	4.28746
37	DR30	Female	5	0.795975	2.86824	0.874279	3.51982	1.88236	4.31377
38	DR40	Female	5	0.30793	1.56933	0.727083	4.35919	1.24703	4.12045
42	DR30	Female	8	1.15682	2.70378	0.789852	3.30583	1.45678	4.075
44	ADL	Female	8	2.75987	1.07067	1.26964	5.29604	2.82803	3.35523
45	DR20	Female	6	2.40663	1.34392	1.31845	2.00652	1.10466	1.09904
48	DR40	Female	6	1.64004	3.06485	1.681	2.71534	1.12283	3.05421
50	ADL	Female	6	3.14941	1.37994	0.673446	5.01269	2.11296	1.52897
52	DR30	Female	6	0.641031	0.90617	0.0285523	1.71683	1.25107	3.89343
53	ADL	Female	7	2.24576	0.589388	1.13081	3.75858	3.05356	2.1048
55	DR30	Female	7	1.50581	1.55265	0.844972	1.93779	0.873717	3.68994
57	DR40	Female	7	0.497898	2.762	2.15041	4.21868	1.14749	2.85984
58	DR20	Female	7	2.18565	2.17113	0.583457	2.54446	1.41439	2.13754
61	DR20	Female	8	3.25277	1.23281	1.51794	1.20271	2.38003	2.63992
64	DR40	Female	8	2.56757	3.58889	2.65285	3.18903	3.44244	4.40908
