# Supplementary material for: Dietary restriction reveals sex-specific expression of the mTOR pathway genes in Japanese quails
Source: Sci Rep. 2024 Apr 9;14:8314. doi: 10.1038/s41598-024-58487-9 (PMC11004124; doi:10.1038/s41598-024-58487-9)
Supplement: Supplementary file 1 — Supplementary Information 1. [file 41598_2024_58487_MOESM1_ESM.zip › DR_FMexpression_SD/README_file_for_body_mass.txt]

1. Title: Dietary restriction reveals sex-specific expression of the mTOR pathway genes in Japanese quails

2. Author Information 
	A. Principal Investigator (Contact Information)
		Name: Gebrehaweria K. Reda
		Institution: University of Debrecen
		Address: Department of Animal Science, Institute of Animal Science, Biotechnology and Nature Conservation, Faculty of Agricultural and Food Sciences and Environmental Management, University of Debrecen, 4032 Debrecen, Hungary
                       : Department of Evolutionary Zoology and Human Biology, University of Debrecen, 4032 Debrecen, Hungary
		Email: gebrek2000@agr.unideb.hu
                     : gebrek2000@gmail.com

	B. Co-investigator 1 
                Name: Sawadi Fransisco Ndunguru
		Institution: University of Debrecen
		Address: Department of Animal Science, Institute of Animal Science, Biotechnology and Nature Conservation, Faculty of Agricultural and Food Sciences and Environmental Management, University of Debrecen, 4032 Debrecen, Hungary
                       : Department of Evolutionary Zoology and Human Biology, University of Debrecen, 4032 Debrecen, Hungary
		
	C. Co-investigator 2
		Name: Brigitta Csernus
		Institution: University of Debrecen
		Address: Department of Evolutionary Zoology and Human Biology, University of Debrecen, 4032 Debrecen, Hungary
		       

        D. Co-investigator 3
               Name: Renáta Knop
	       Institution: University of Debrecen
	       Address: Department of Animal Science, Institute of Animal Science, Biotechnology and Nature Conservation, Faculty of Agricultural and Food Sciences and Environmental Management, University of Debrecen, 4032 Debrecen, Hungary

        D. Co-investigator 4
		James K. Lugata 
		Institution: University of Debrecen
		Department of Animal Nutrition and Physiology, Faculty of Agriculture and Food Sciences and Environmental Management, University of Debrecen, 4032 Debrecen, Hungary

	F. Co-investigator 5
              Name: Csaba Szabó
	      Institution: University of Debrecen
              Address: Department of Animal Nutrition and Physiology, Faculty of Agriculture and Food Sciences and Environmental Management, University of Debrecen, 4032 Debrecen, Hungary

       G. Supervisor 
              Name: Levente Czeglédi
	      Institution: University of Debrecen
	      Address: Department of Animal Science, Institute of Animal Science, Biotechnology and Nature Conservation, Faculty of Agricultural and Food Sciences and Environmental Management, University of Debrecen, 4032 Debrecen, Hungary
              Email: czegledi@agr.unideb.hu

       H. Supervisor 
              Name:Ádám Z. Lendvai
              Institution: University of Debrecen
	      Address: Department of Evolutionary Zoology and Human Biology, University of Debrecen, 4032 Debrecen, Hungary
              Email: azlendvai@gmail.com

                

3. Data collected: 2021 

4. Geographic location of data collection: Institute of Agricultural Research and Educational Farm of the University of Debrecen

5. Founding source: National Development, Research and Innovation Office (OTKA K139021)


ACCESS INFORMATION

Recommended citation for this dataset: Reda et al. (2023), Data used for: Dietary restriction reveals sex-specific expression of the mTOR pathway genes in Japanese quails.


DATA & FILE OVERVIEW

File List: 
               
	File 1 Name: Dataset for body mass 
	File 1 Description: The effect different dietary restriction levels on body mass of adult Japanese quails (Coturnix japonica) 

METHODOLOGICAL INFORMATION

We used dietary restriction to as dietary manuplation and investigated its effects on body mass in Japanese quails. Quails were subjected to ad libitum feeding or 20%, 30%, and 40% restriction levels for 14 days. 
We measured body mass at the beginning of the experiment (day 0) and on week 1 and week 2 of the restriction period using a digital scale (± 0.1 g). The unit of measurement was gram (g).  


DATA-SPECIFIC INFORMATION 

1. Number of variables/columns: 6

2. Number of rows: 193

3. Variable List:
		birdID
		sex
		week
		block
		treatment
		mass


4. Missing data codes: None

4. Abbreviations used: 
	birdID; bird identification number. 
	sex; male or female
	week; measurement time points.
	block; experimental block
	treatment; different dietary restriction levels. 
	mass; body mass.
	ADL; ad libitum feeding. 
	DR20; 20% restricted. 
	DR30; 30% restricted. 
	DR40; 40% restricted.
