# Supplementary material for: Dietary restriction reveals sex-specific expression of the mTOR pathway genes in Japanese quails
Source: Sci Rep. 2024 Apr 9;14:8314. doi: 10.1038/s41598-024-58487-9 (PMC11004124; doi:10.1038/s41598-024-58487-9)
Supplement: Supplementary file 1 — Supplementary Information 1. [file 41598_2024_58487_MOESM1_ESM.zip › DR_FMexpression_SD/README_file_for_gene_expression.txt]

1. Title: Dietary restriction reveals sex-specific expression of the mTOR pathway genes in Japanese quails

2. Author Information 
	A. Principal Investigator (Contact Information)
		Name: Gebrehaweria K. Reda
		Institution: University of Debrecen
		Address: Department of Animal Science, Institute of Animal Science, Biotechnology and Nature Conservation, Faculty of Agricultural and Food Sciences and Environmental Management, University of Debrecen, 4032 Debrecen, Hungary
                       : Department of Evolutionary Zoology and Human Biology, University of Debrecen, 4032 Debrecen, Hungary
		Email: gebrek2000@agr.unideb.hu
                     : gebrek2000@gmail.com

	B. Co-investigator 1 
                Name: Sawadi Fransisco Ndunguru
		Institution: University of Debrecen
		Address: Department of Animal Science, Institute of Animal Science, Biotechnology and Nature Conservation, Faculty of Agricultural and Food Sciences and Environmental Management, University of Debrecen, 4032 Debrecen, Hungary
                       : Department of Evolutionary Zoology and Human Biology, University of Debrecen, 4032 Debrecen, Hungary
		
	C. Co-investigator 2
		Name: Brigitta Csernus
		Institution: University of Debrecen
		Address: Department of Evolutionary Zoology and Human Biology, University of Debrecen, 4032 Debrecen, Hungary
		       

        D. Co-investigator 3
               Name: Renáta Knop
	       Institution: University of Debrecen
	       Address: Department of Animal Science, Institute of Animal Science, Biotechnology and Nature Conservation, Faculty of Agricultural and Food Sciences and Environmental Management, University of Debrecen, 4032 Debrecen, Hungary

        D. Co-investigator 4
		James K. Lugata 
		Institution: University of Debrecen
		Department of Animal Nutrition and Physiology, Faculty of Agriculture and Food Sciences and Environmental Management, University of Debrecen, 4032 Debrecen, Hungary

	F. Co-investigator 5
              Name: Csaba Szabó
	      Institution: University of Debrecen
              Address: Department of Animal Nutrition and Physiology, Faculty of Agriculture and Food Sciences and Environmental Management, University of Debrecen, 4032 Debrecen, Hungary

       G. Supervisor 
              Name: Levente Czeglédi
	      Institution: University of Debrecen
	      Address: Department of Animal Science, Institute of Animal Science, Biotechnology and Nature Conservation, Faculty of Agricultural and Food Sciences and Environmental Management, University of Debrecen, 4032 Debrecen, Hungary
              Email: czegledi@agr.unideb.hu

       H. Supervisor 
              Name:Ádám Z. Lendvai
              Institution: University of Debrecen
	      Address: Department of Evolutionary Zoology and Human Biology, University of Debrecen, 4032 Debrecen, Hungary
              Email: azlendvai@gmail.com

                

3. Data collected: 2021 

4. Geographic location of data collection: Institute of Agricultural Research and Educational Farm of the University of Debrecen

5. Founding source: National Development, Research and Innovation Office (OTKA K139021)


ACCESS INFORMATION

Recommended citation for this dataset: Reda et al. (2023), Data used for: Data used for: Dietary restriction reveals sex-specific expression of the mTOR pathway genes in Japanese quails.


DATA & FILE OVERVIEW

File List: 
               
	File 1 Name: Dataset for gene expression (log fold change).xlsx
	File 1 Description: The effect different dietary restriction levels on liver mTOR pathway genes in adult Japanese quails (Coturnix japonica)
 

METHODOLOGICAL INFORMATION

We used dietary restriction to as dietary manuplation and examined its effects on liver mTOR pathway gene expression in Japanese quails. 
Quails were subjected to ad libitum feeding or 20%, 30%, and 40% restriction levels for two weeks. 
To analyse relative mRNA expression, we used real-time quantitative PCR using EvaGreen qPCR Mix (Solis BioDyne, Teaduspargi, Estonia), according to the manufacturer’s protocol. 
Intron-spanning gene-specific primer pairs for quails were designed using Oligo7 software and obtained from Integrated DNA Technologies (BVBA-Leuven, Belgium). 
Among the most frequently used reference genes in birds, we selected the best performed reference gene, beta-actin (ACTB), using NormFinder, BestKeeper and deltaCt algorithms. 
The 2−ΔΔCt method was employed to analyse the relative changes in mRNA expression of target genes (mTOR, RPS6K1, IGF1, IGF1R, ATG9A and GHR).
  


DATA-SPECIFIC INFORMATION 

1. Number of variables/columns: 10

2. Number of rows: 65

3. Variable List:
		birdID
		treatment
		sex
		block
		mTOR
		RPS6K1
		ATG9A
		ATG5
		IGF1
		IGF1R

4. Missing data codes: none

4. Abbreviations used: 
	birdID; bird identification number. 
	treatment; different dietary restriction levels. 
	sex; male or female
	block; experimental block
	mTOR; mechanistic target of rapamycin 
	RPS6K1; ribosomal protein S6 kinase 1
	ATG9A; autophagy-related 9A
	IGF1; insulin-like growth factor 1 
	IGF1R; insulin-like growth factor 1 receptor
	GHR; growth hormene receptor 
	ADL; ad libitum. 
	DR20; 20% restricted. 
	DR30; 30% restricted. 
	DR40; 40% restricted.
